# Supplementary material for: Posteromedial thalamic nucleus activity significantly contributes to perceptual discrimination
Source: PLoS Biol. 2022 Nov 28;20(11):e3001896. doi: 10.1371/journal.pbio.3001896 (PMC9731480; doi:10.1371/journal.pbio.3001896)
Supplement: S1 Data — (XLSX) [file pbio.3001896.s008.xlsx]

## Sheet: 1C-learning curve
n=28
	Day	Mouse1	Mouse2	Mouse3	Mouse4	Mouse5	Mouse6	Mouse7	Mouse8	Mouse9	Mouse10	Mouse11	Mouse12	Mouse13	Mouse14	Mouse15	Mouse16	Mouse17	Mouse18	Mouse19	Mouse20	Mouse21	Mouse22	Mouse23	Mouse24	Mouse25	Mouse26	Mouse27	Mouse28		mean	sem	mean+sem	mean-sem
	1	50	58.3	45.9	55	47.2	55.3	42.9	48.4	65	58.8	46.8	53.6	51	46.8	51	34.4	42.9	54.1	54.9	50	40	51	52.2	48.5	47.6	42.3	55.3	56.3		50.1964	1.1909	51.3873	49.0055
	2	39.3	65	65.9	82.5	44.8	54.9	40.6	33.3	60	42.9	45.8	39.1	46.2	45.8	46.2	55.6	35	55.9	52.9	51.2	55.6	52.2	76.9	60.3	50.4	48	48.5	54.3		51.7536	2.11468	53.8683	49.6389
	3	38.3	66.2	67.1	57.1	45.9	45.7	44.4	55	59.2	56.7	33	37.7	53.4	33	53.4	50	37.5	59.6	50	40.3	60	46	52.1	58.6	50.8	52	60.3	63.3		50.95	1.79105	52.7411	49.1589
	4	38.9	73	68.5	84	50	46.3	43.6	47.9	48.2	55	44.6	32	52.2	44.6	52.2	53.1	62.5	69	55.6	56.3	51.9	50.9	56.8	55	53	55.4	68.4	69.4		54.9393	2.07429	57.0136	52.865
	5	54	74.6	73.5	96	50	60.7	55.5	48.4	39.1	71.9	52.5	45.6	64.6	52.5	64.6	47.3	45.2	86.3	59.9	49.6	59.6	59.2	49.3	68.7	64	55.9	73.4	70.2		60.4321	2.42375	62.8559	58.0084
	6	54.8	78.1	82	88.9	59.8	67	51.5	56.3	60.1	51.2	57.4	51.8	78.5	57.4	78.5	57	48.9	92.3	64.6	48.7	40.3	53	47.8	60.7	63.5	65.4	76.4	73.2		63.0393	2.47134	65.5106	60.5679
	7	56.9	64.9	77.5		62.2	70.8	65.7	58.5	52.8	55.4	68.7	63.2	72.4	68.7	72.4	60.6	48.5		65.9	40.8	64.8	53.5	47.9	65.8	69	67.5	78.4	78.3		63.5038	1.84901	65.3529	61.6548
	8	57.9	68	82		63.8	55.1	54.5	58.9	57.9	46.8	86.2	76	73	86.2	73	71.4	41.3		61.4	48.5	51.7	69	57.7	70.6	67.3	68	84.3	85.3		65.9923	2.45176	68.4441	63.5405
	9	58.9	69.9	78.7		64.6	71.9	71.9	63	72	50.5	41.2	62.5	85.7	41.2	85.7	73.8	53.2		63.6	63.5	55.4	71.1	67.7	74.3	73	72		90.3		67.024	2.43257	69.4566	64.5914
	10	64.8	71	84.7		72.5	77.2	62.5	71.1	82.2	65	82.2	74	84.3	82.2	84.3	79.6	54		72.7	86	88.2	80.2	84.3	77.5	78.3	74.3				76.3792	1.70497	78.0841	74.6742
	11	72	73			83.6	74.6	70.2	72.4	90.2	73.6	87.6	78.5		87.6		79	57.8		76.1	87.3	82.3			78.9	83.3	82.3				78.4368	1.75373	80.1906	76.6831
	12	70.1				84.2	77.1	79.5	81.7		80.3		77.2				85.7	75.8									84.2				79.58	1.41822	80.9982	78.1618
	13	77.5																83.7													80.6	2.19203	82.792	78.408

## Sheet: 1D-comparison
Compare	mouse1	mouse2	mouse3	mouse4	mouse5	mouse6	mouse7	mouse8	mouse9	mouse10	mouse11	mouse12	mouse13	mouse14	mouse15	mouse16	mouse17	mouse18	mouse19	mouse20	mouse21	mouse22	mouse23	mouse24	mouse25	mouse26	mouse27	mouse28		mean	sem	Texture index
3 vs 4					64.9333	64.34	58.5				65.3	63.8	69.2			67.32	68.31				69.3	67.2	69.4				63.2	64.2		65.7695	0.832303	0.22
1 vs 2	71.1067	67.8367	70.7	69.1683				69.3	73.2	70.8				72.93	69.32			69.32	68.25	72.13				65.32	63.7	69.5				69.5054	0.64546	0.43
2 vs 4					78.9167	82.7133	79.3				82.1	75.3	79.2			80.1	75.25				73.2	77.3	79.3				75	73.9		77.8138	0.817116	0.52
1 vs 3	73.54	77.7767	84.7633	81.1167				79.2	82.3	83.1	78.5	81.2	82.2	77.33	81.1			78.4	75.32	79.32				78.4	75.32	73.4				79.0159	0.742319	0.73
1 vs 4	85.14	79.8033	88.3133	94.4417	92.4133	85.0733	89.3	86.9	90.5	85.2	93.2	84.2	90.3	96.32	87.31	83.13	89.38	85.3	90.3	89.31	81.3	85.3	90.4	87.3	76.3	85	83	82.4		87.0298	0.839629	0.95
n=15/14
sand paper comparison
	Grit No		particle size		tex diff idex
1:2	120	180	125	82	0.43
2:3	180	280	82	52	0.3
3:4	280	400	52	30	0.22
1:3	120	280	125	52	0.73
2:4	180	400	82	30	0.52
1:4	120	400	125	30	0.95
3:4	280	400	52	30	0.22
2:3	180	280	82	52	0.3
1:2	120	180	125	82	0.43
2:4	180	400	82	30	0.52
1:3	120	280	125	52	0.73
1:4	120	400	125	30	0.95

## Sheet: 1E-before vs after trim
			n=28	No.	before trim	after trim
				mouse 1	70.4	55.7
				mouse 2	89.4	53.92
				mouse 3	87.8	54.76
				mouse 4	74.2	57.14
				mouse 5	73.98	56
				mouse 6	81.76	52.63
				mouse 7	89.37	51.65
				mouse 8	74.56	56
				mouse 9	81.25	52.63
				mouse 10	86.86	51.65
				mouse 11	76.32	47.54
				mouse 12	75.05	44.23
				mouse 13	78.6	52.63
				mouse 14	85.1548	53.91
				mouse 15	90.68	58.67
				mouse 16	79.734	58.41
				mouse 17	82.2371	57.14
				mouse 18	83.1497	50.56
				mouse 19	83.55	50
				mouse 20	79.9817	43.66
				mouse 21	83.6287	50.57
				mouse 22	75.1146	55.83
				mouse 23	82.9623	49.32
				mouse 24	88.9255	55.0725
				mouse 25	90.5708	55.5556
				mouse 26	88.4317	47.619
				mouse 27	78.021	52.4752
				mouse 28	88.38	58

## Sheet: 2B-POm DREADDs inhibition 
POm DREADDS inhibition
	n=16				n=6
	data for figure on the left				data for figure on the right
	Mouse #	Saline	CNO		Mouse #	Saline	CNO
	mouse 1	73.98	59.07		control1	80	78.24
	mouse 2	81.76	68.96		control2	83.86	87.97
	mouse 3	89.37	80.96		control3	77.28	73.36
	mouse 4	81.24	69.6		control4	76.52	76.31
	mouse 5	79.66	65.48		control5	81.89	79.11
	mouse 6	80.71	63.1		control6	81.31	79.19
	mouse 7	93.8106	80.539
	mouse 8	85.1548	79.3875
	mouse 9	90.68	73.99
	mouse 10	79.734	69.8707
	mouse 11	82.2371	73.7485
	mouse 12	81.6529	69.0703
	mouse 13	83.814	70.0188
	mouse 14	83.3996	69.3714
	mouse 15	80.0455	67.2539
	mouse 16	82.318	68.3886

## Sheet: 2D-VPM DREADDs inhibition
VPM DREADDS inhibition
		n=6
		Mouse #	Saline	CNO
		mouse 1	83.9249	52.5612
		mouse 2	87.398	49.9739
		mouse 3	88.3863	48.4953
		mouse 4	85.3668	51.2378
		mouse 5	88.0352	52.6197
		mouse 6	74.7159	50.7947

## Sheet: 3B-SP5i
			SP5i-POm	off	on		SP5i-POM	saline LEDoff	CNO LEDon		SP5i-POM	saline	CNO
			mouse1	80.1866	79.1094		mouse1	78.6403	68.5522		mouse1	81.65	69.07
			mouse2	81.855	79.6699		mouse2	85.5235	70.4112		mouse2	83.81	70.02
			mouse3	81.4214	81.6113		mouse3	84.3455	69.3926		mouse3	83.4	69.37
			mouse4	80.3053	78.2438		mouse4	79.5477	66.6336		mouse4	80.05	67.25
			mouse5	78.0569	78.8635		mouse5	78.6351	67.048		mouse5	82.32	68.39

## Sheet: 3D-M1M2
			M1-POm	LED off	LED on		M1-POm	LED OFF+Saline	LED ON +CNO		M1-POm	saline	CNO
			mouse1	84.0942	85.698		mouse1	86.7903	78.5605		mouse1	85.1548	79.3875
			mouse2	92.5811	89.861		mouse2	93.9027	74.4385		mouse2	90.68	73.99
			mouse3	86.7761	84.1593		mouse3	86.9122	70.3697		mouse3	79.734	69.8707
			mouse4	88.405	90.9544		mouse4	82.7889	74.341		mouse4	82.2371	73.7485

## Sheet: 3F-S1
			S1-POm	LED off	LED on		S1-POm	LED OFF+Saline	LED ON +CNO		S1-POm	saline	CNO
			mouse1	76.64	67.1		mouse1	75.31	60.3		mouse1	73.98	59.07
			mouse2	80.19	66.15		mouse2	80.97	68.64		mouse2	81.76	68.96
			mouse3	93.36	82.98		mouse3	91.37	80.67		mouse3	89.37	80.96
			mouse4	81.32	72.42		mouse4	81.05	68.11		mouse4	81.24	69.6
			mouse5	82.14	73.48		mouse5	79.86	64.69		mouse5	79.66	65.48
			mouse6	85.01	69.62		mouse6	83.35	66.39		mouse6	80.71	63.1
			mouse7	95.56	76.66		mouse7	95.6005	77.5215		mouse7	93.8106	80.539

## Sheet: 3G-control
		S1-POm	LED off	LED on		S1-POm	LED OFF+Saline	LED ON +CNO
		control1	85.85	83.54		control1	81.19	79.71
		control2	78.35	76.55		control2	82.56	82.5
		control3	76.3	73.88		control3	72.79	72.57
		control4	80.15	83.3		control4	82.03	80.85
		control5	84.63	81.71		control5	84.36	83.84
		control6	75.95	79.02		control6	74.94	71.64

## Sheet: 3H-normalized compare
			S1-POm	Control	CNO	LED ON	LED ON +CNO
			mouse1	1	0.798475	0.875545	0.800659
			mouse2	1	0.843413	0.824947	0.847719
			mouse3	1	0.905877	0.888768	0.8829
			mouse4	1	0.856658	0.890573	0.840308
			mouse5	1	0.82195	0.894489	0.810018
			mouse6	1	0.781812	0.818936	0.796517
			mouse7	1	0.858528	0.802239	0.81089
			M1-POm	Control	CNO	LED ON	LED ON +CNO
			mouse1	1	0.932272	0.999072	0.905176
			mouse2	1	0.815962	0.970619	0.79272
			mouse3	1	0.876297	0.969844	0.809664
			mouse4	1	0.89678	0.988838	0.897959
			SP5i-POm	Control	CNO	LED ON	LED ON +CNO
			mouse1	1	0.845901	0.986567	0.871719
			mouse2	1	0.835407	0.973304	0.823297
			mouse3	1	0.831795	1.00233	0.822719
			mouse4	1	0.840196	0.974329	0.837656
			mouse5	1	0.830785	1.01033	0.852647

[truncated: 10 more sheets: 4A-CNO, 4B-NpHR, 4C-combo, S2A-C patch recording, S4B-LPR, S5C-Rasterplot, S5D-average Z, S5E-Heatmap Z, S6-M1 all layers, S7-locomotion]
